# Supplementary material for: Collagenase and Tyrosinase Inhibitory Effect of Isolated Constituents from the Moss Polytrichum formosum
Source: Plants (Basel). 2021 Jun 22;10(7):1271. doi: 10.3390/plants10071271 (PMC8309073; doi:10.3390/plants10071271)
Supplement: Supplementary file 1 [file plants-10-01271-s001.zip]

Archive with 1 entries (1 files):
- plants-1229901-supplementary.pdf
